# Supplementary material for: Zhuyeqing Liquor Extract Ameliorates Oxidative Stress and Neuroinflammation in D-Galactose-Induced Aging Mice Model
Source: Foods. 2026 Jun 9;15(12):2085. doi: 10.3390/foods15122085 (PMC13298492; doi:10.3390/foods15122085)
Supplement: Supplementary file 1 [file foods-15-02085-s001.zip]

Archive with 1 entries (1 files):
- foods-4323565-supplementary.pdf
